# Supplementary material for: A framework for focal and connectomic mapping of transiently disrupted brain function
Source: Commun Biol. 2023 Apr 19;6:430. doi: 10.1038/s42003-023-04787-1 (PMC10115870; doi:10.1038/s42003-023-04787-1)
Supplement: Supplementary file 3 — Supplementary Data [file 42003_2023_4787_MOESM3_ESM.csv]

Validation	Behaviour	Model	TP	FN	FP	TN	Accuracy	Balanced Accuracy	Precision	Recall	FPR
1	Language	SPM	0	9	5	80	0.85	0.47	0	0	0.06
1	Language	ROI	0	9	0	85	0.9	0.5		0	0
2	Language	SPM	2	8	2	83	0.89	0.59	0.5	0.2	0.02
2	Language	ROI	0	10	0	85	0.89	0.5		0	0
3	Language	SPM	2	6	2	86	0.92	0.61	0.5	0.25	0.02
3	Language	ROI	0	8	0	88	0.92	0.5		0	0
4	Language	SPM	1	6	1	88	0.93	0.57	0.5	0.14	0.01
4	Language	ROI	0	7	0	89	0.93	0.5		0	0
5	Language	SPM	2	6	4	84	0.9	0.6	0.33	0.25	0.05
5	Language	ROI	0	8	0	87	0.92	0.5		0	0
6	Language	SPM	2	7	2	85	0.91	0.6	0.5	0.22	0.02
6	Language	ROI	0	9	0	85	0.9	0.5		0	0
7	Language	SPM	0	5	4	85	0.9	0.48	0	0	0.04
7	Language	ROI	0	5	0	89	0.95	0.5		0	0
8	Language	SPM	2	8	1	84	0.91	0.59	0.67	0.2	0.01
8	Language	ROI	0	10	0	84	0.89	0.5		0	0
9	Language	SPM	1	6	1	88	0.93	0.57	0.5	0.14	0.01
9	Language	ROI	0	7	0	89	0.93	0.5		0	0
10	Language	SPM	0	6	1	89	0.93	0.49	0	0	0.01
10	Language	ROI	0	6	0	89	0.94	0.5		0	0
11	Language	SPM	2	12	1	81	0.86	0.57	0.67	0.14	0.01
11	Language	ROI	0	14	0	82	0.85	0.5		0	0
12	Language	SPM	2	13	2	79	0.84	0.55	0.5	0.13	0.02
12	Language	ROI	0	15	0	80	0.84	0.5		0	0
13	Language	SPM	0	8	2	86	0.9	0.49	0	0	0.02
13	Language	ROI	0	8	0	88	0.92	0.5		0	0
14	Language	SPM	1	7	1	87	0.92	0.56	0.5	0.13	0.01
14	Language	ROI	0	8	0	87	0.92	0.5		0	0
15	Language	SPM	2	4	0	90	0.96	0.67	1	0.33	0
15	Language	ROI	0	6	0	90	0.94	0.5		0	0
16	Language	SPM	0	10	1	85	0.89	0.49	0	0	0.01
16	Language	ROI	0	10	0	86	0.9	0.5		0	0
17	Language	SPM	2	9	2	83	0.89	0.58	0.5	0.18	0.02
17	Language	ROI	0	11	0	85	0.89	0.5		0	0
18	Language	SPM	2	5	4	85	0.91	0.62	0.33	0.29	0.04
18	Language	ROI	0	7	0	89	0.93	0.5		0	0
19	Language	SPM	0	12	3	81	0.84	0.48	0	0	0.04
19	Language	ROI	0	12	0	82	0.87	0.5		0	0
20	Language	SPM	1	7	3	85	0.9	0.55	0.25	0.13	0.03
20	Language	ROI	0	8	0	87	0.92	0.5		0	0
21	Language	SPM	3	7	0	86	0.93	0.65	1	0.3	0
21	Language	ROI	0	10	0	85	0.89	0.5		0	0
22	Language	SPM	1	6	5	83	0.88	0.54	0.17	0.14	0.06
22	Language	ROI	0	7	0	88	0.93	0.5		0	0
23	Language	SPM	0	7	0	89	0.93	0.5		0	0
23	Language	ROI	0	7	0	89	0.93	0.5		0	0
24	Language	SPM	1	8	6	80	0.85	0.52	0.14	0.11	0.07
24	Language	ROI	0	9	0	85	0.9	0.5		0	0
25	Language	SPM	2	8	4	81	0.87	0.58	0.33	0.2	0.05
25	Language	ROI	0	10	0	85	0.89	0.5		0	0
26	Language	SPM	2	5	6	83	0.89	0.61	0.25	0.29	0.07
26	Language	ROI	0	7	0	89	0.93	0.5		0	0
27	Language	SPM	2	11	3	79	0.85	0.56	0.4	0.15	0.04
27	Language	ROI	0	13	0	82	0.86	0.5		0	0
28	Language	SPM	0	10	4	82	0.85	0.48	0	0	0.05
28	Language	ROI	0	10	0	85	0.89	0.5		0	0
29	Language	SPM	2	4	5	85	0.91	0.64	0.29	0.33	0.06
29	Language	ROI	0	6	0	89	0.94	0.5		0	0
30	Language	SPM	2	7	1	86	0.92	0.61	0.67	0.22	0.01
30	Language	ROI	0	9	0	87	0.91	0.5		0	0
31	Language	SPM	1	9	5	80	0.85	0.52	0.17	0.1	0.06
31	Language	ROI	0	10	0	85	0.89	0.5		0	0
32	Language	SPM	0	8	5	83	0.86	0.47	0	0	0.06
32	Language	ROI	0	8	0	88	0.92	0.5		0	0
33	Language	SPM	1	7	4	84	0.89	0.54	0.2	0.13	0.05
33	Language	ROI	0	8	0	86	0.91	0.5		0	0
34	Language	SPM	1	9	4	81	0.86	0.53	0.2	0.1	0.05
34	Language	ROI	0	10	0	85	0.89	0.5		0	0
35	Language	SPM	1	11	3	81	0.85	0.52	0.25	0.08	0.04
35	Language	ROI	0	12	0	84	0.88	0.5		0	0
36	Language	SPM	0	7	5	84	0.88	0.47	0	0	0.06
36	Language	ROI	0	7	0	87	0.93	0.5		0	0
37	Language	SPM	2	5	3	86	0.92	0.63	0.4	0.29	0.03
37	Language	ROI	0	7	0	87	0.93	0.5		0	0
38	Language	SPM	1	4	6	84	0.89	0.57	0.14	0.2	0.07
38	Language	ROI	0	5	0	90	0.95	0.5		0	0
39	Language	SPM	3	5	4	84	0.91	0.66	0.43	0.38	0.05
39	Language	ROI	0	8	0	87	0.92	0.5		0	0
40	Language	SPM	2	5	1	88	0.94	0.64	0.67	0.29	0.01
40	Language	ROI	0	7	0	89	0.93	0.5		0	0
41	Language	SPM	2	6	5	81	0.88	0.6	0.29	0.25	0.06
41	Language	ROI	0	8	0	84	0.91	0.5		0	0
42	Language	SPM	0	9	3	81	0.87	0.48	0	0	0.04
42	Language	ROI	0	9	0	84	0.9	0.5		0	0
43	Language	SPM	1	7	2	86	0.91	0.55	0.33	0.13	0.02
43	Language	ROI	0	8	0	88	0.92	0.5		0	0
44	Language	SPM	1	11	2	82	0.86	0.53	0.33	0.08	0.02
44	Language	ROI	0	12	0	84	0.88	0.5		0	0
45	Language	SPM	2	9	3	82	0.88	0.57	0.4	0.18	0.04
45	Language	ROI	0	11	0	84	0.88	0.5		0	0
46	Language	SPM	2	11	0	83	0.89	0.58	1	0.15	0
46	Language	ROI	0	13	0	83	0.86	0.5		0	0
47	Language	SPM	4	14	2	76	0.83	0.6	0.67	0.22	0.03
47	Language	ROI	0	18	0	77	0.81	0.5		0	0
48	Language	SPM	0	6	2	88	0.92	0.49	0	0	0.02
48	Language	ROI	0	6	0	88	0.94	0.5		0	0
49	Language	SPM	1	11	3	81	0.85	0.52	0.25	0.08	0.04
49	Language	ROI	0	12	0	84	0.88	0.5		0	0
50	Language	SPM	1	10	2	83	0.88	0.53	0.33	0.09	0.02
50	Language	ROI	0	11	0	83	0.88	0.5		0	0
51	Language	SPM	1	11	3	81	0.85	0.52	0.25	0.08	0.04
51	Language	ROI	0	12	0	84	0.88	0.5		0	0
52	Language	SPM	2	5	5	83	0.89	0.61	0.29	0.29	0.06
52	Language	ROI	0	7	0	86	0.92	0.5		0	0
53	Language	SPM	2	6	1	87	0.93	0.62	0.67	0.25	0.01
53	Language	ROI	0	8	0	87	0.92	0.5		0	0
54	Language	SPM	2	7	2	85	0.91	0.6	0.5	0.22	0.02
54	Language	ROI	0	9	0	85	0.9	0.5		0	0
55	Language	SPM	0	7	5	84	0.88	0.47	0	0	0.06
55	Language	ROI	0	7	0	88	0.93	0.5		0	0
56	Language	SPM	0	13	3	80	0.83	0.48	0	0	0.04
56	Language	ROI	0	13	0	83	0.86	0.5		0	0
57	Language	SPM	2	10	4	80	0.85	0.56	0.33	0.17	0.05
57	Language	ROI	0	12	0	83	0.87	0.5		0	0
58	Language	SPM	2	9	4	80	0.86	0.57	0.33	0.18	0.05
58	Language	ROI	0	11	0	84	0.88	0.5		0	0
59	Language	SPM	2	9	0	85	0.91	0.59	1	0.18	0
59	Language	ROI	0	11	0	83	0.88	0.5		0	0
60	Language	SPM	1	6	0	87	0.94	0.57	1	0.14	0
60	Language	ROI	0	7	0	86	0.92	0.5		0	0
61	Language	SPM	1	10	1	84	0.89	0.54	0.5	0.09	0.01
61	Language	ROI	0	11	0	85	0.89	0.5		0	0
62	Language	SPM	1	5	1	89	0.94	0.58	0.5	0.17	0.01
62	Language	ROI	0	6	0	90	0.94	0.5		0	0
63	Language	SPM	2	8	4	82	0.88	0.58	0.33	0.2	0.05
63	Language	ROI	0	10	0	86	0.9	0.5		0	0
64	Language	SPM	1	6	6	82	0.87	0.54	0.14	0.14	0.07
64	Language	ROI	0	7	0	86	0.92	0.5		0	0
65	Language	SPM	1	7	4	84	0.89	0.54	0.2	0.13	0.05
65	Language	ROI	0	8	0	87	0.92	0.5		0	0
66	Language	SPM	1	8	0	86	0.92	0.56	1	0.11	0
66	Language	ROI	0	9	0	85	0.9	0.5		0	0
67	Language	SPM	2	7	1	85	0.92	0.61	0.67	0.22	0.01
67	Language	ROI	0	9	0	86	0.91	0.5		0	0
68	Language	SPM	2	4	5	85	0.91	0.64	0.29	0.33	0.06
68	Language	ROI	0	6	0	90	0.94	0.5		0	0
69	Language	SPM	3	5	2	85	0.93	0.68	0.6	0.38	0.02
69	Language	ROI	0	8	0	87	0.92	0.5		0	0
70	Language	SPM	1	7	5	82	0.87	0.53	0.17	0.13	0.06
70	Language	ROI	0	8	0	86	0.91	0.5		0	0
71	Language	SPM	3	7	0	86	0.93	0.65	1	0.3	0
71	Language	ROI	0	10	0	85	0.89	0.5		0	0
72	Language	SPM	1	6	1	87	0.93	0.57	0.5	0.14	0.01
72	Language	ROI	0	7	0	87	0.93	0.5		0	0
73	Language	SPM	1	12	1	82	0.86	0.53	0.5	0.08	0.01
73	Language	ROI	0	13	0	82	0.86	0.5		0	0
74	Language	SPM	2	7	3	84	0.9	0.59	0.4	0.22	0.03
74	Language	ROI	0	9	14	73	0.76	0.42	0	0	0.16
75	Language	SPM	3	5	7	81	0.88	0.65	0.3	0.38	0.08
75	Language	ROI	0	8	0	87	0.92	0.5		0	0
76	Language	SPM	3	9	4	79	0.86	0.6	0.43	0.25	0.05
76	Language	ROI	0	12	0	83	0.87	0.5		0	0
77	Language	SPM	1	9	1	85	0.9	0.54	0.5	0.1	0.01
77	Language	ROI	0	10	0	86	0.9	0.5		0	0
78	Language	SPM	1	6	1	88	0.93	0.57	0.5	0.14	0.01
78	Language	ROI	0	7	0	89	0.93	0.5		0	0
79	Language	SPM	2	12	2	80	0.85	0.56	0.5	0.14	0.02
79	Language	ROI	0	14	0	81	0.85	0.5		0	0
80	Language	SPM	1	4	6	85	0.9	0.57	0.14	0.2	0.07
80	Language	ROI	0	5	0	90	0.95	0.5		0	0
81	Language	SPM	2	7	1	86	0.92	0.61	0.67	0.22	0.01
81	Language	ROI	0	9	0	86	0.91	0.5		0	0
82	Language	SPM	2	14	1	79	0.84	0.56	0.67	0.13	0.01
82	Language	ROI	0	16	0	80	0.83	0.5		0	0
83	Language	SPM	1	11	3	81	0.85	0.52	0.25	0.08	0.04
83	Language	ROI	0	12	0	83	0.87	0.5		0	0
84	Language	SPM	3	4	3	86	0.93	0.7	0.5	0.43	0.03
84	Language	ROI	0	7	0	86	0.92	0.5		0	0
85	Language	SPM	2	4	2	87	0.94	0.66	0.5	0.33	0.02
85	Language	ROI	0	6	0	88	0.94	0.5		0	0
86	Language	SPM	3	6	2	84	0.92	0.66	0.6	0.33	0.02
86	Language	ROI	0	9	0	84	0.9	0.5		0	0
87	Language	SPM	2	3	4	86	0.93	0.68	0.33	0.4	0.04
87	Language	ROI	0	5	0	90	0.95	0.5		0	0
88	Language	SPM	1	6	2	86	0.92	0.56	0.33	0.14	0.02
88	Language	ROI	0	7	0	88	0.93	0.5		0	0
89	Language	SPM	0	5	3	87	0.92	0.48	0	0	0.03
89	Language	ROI	0	5	0	90	0.95	0.5		0	0
90	Language	SPM	0	11	3	82	0.85	0.48	0	0	0.04
90	Language	ROI	0	11	0	85	0.89	0.5		0	0
91	Language	SPM	1	4	5	85	0.91	0.57	0.17	0.2	0.06
91	Language	ROI	0	5	0	89	0.95	0.5		0	0
92	Language	SPM	2	5	7	82	0.88	0.6	0.22	0.29	0.08
92	Language	ROI	0	7	0	89	0.93	0.5		0	0
93	Language	SPM	1	5	2	88	0.93	0.57	0.33	0.17	0.02
93	Language	ROI	0	6	0	89	0.94	0.5		0	0
94	Language	SPM	3	5	1	86	0.94	0.68	0.75	0.38	0.01
94	Language	ROI	0	8	0	86	0.91	0.5		0	0
95	Language	SPM	1	6	2	87	0.92	0.56	0.33	0.14	0.02
95	Language	ROI	0	7	0	89	0.93	0.5		0	0
96	Language	SPM	0	8	1	87	0.91	0.49	0	0	0.01
96	Language	ROI	0	8	0	87	0.92	0.5		0	0
97	Language	SPM	3	6	4	82	0.89	0.64	0.43	0.33	0.05
97	Language	ROI	0	9	0	85	0.9	0.5		0	0
98	Language	SPM	2	6	0	88	0.94	0.63	1	0.25	0
98	Language	ROI	0	8	0	88	0.92	0.5		0	0
99	Language	SPM	0	7	2	87	0.91	0.49	0	0	0.02
99	Language	ROI	0	7	0	89	0.93	0.5		0	0
100	Language	SPM	0	7	4	84	0.88	0.48	0	0	0.05
100	Language	ROI	0	7	0	87	0.93	0.5		0	0
1	NegMot	SPM	3	7	5	79	0.87	0.62	0.38	0.3	0.06
1	NegMot	ROI	4	6	17	67	0.76	0.6	0.19	0.4	0.2
2	NegMot	SPM	2	5	9	79	0.85	0.59	0.18	0.29	0.1
2	NegMot	ROI	3	4	17	71	0.78	0.62	0.15	0.43	0.19
3	NegMot	SPM	2	4	10	80	0.85	0.61	0.17	0.33	0.11
3	NegMot	ROI	2	4	11	79	0.84	0.61	0.15	0.33	0.12
4	NegMot	SPM	2	3	6	85	0.91	0.67	0.25	0.4	0.07
4	NegMot	ROI	1	4	11	80	0.84	0.54	0.08	0.2	0.12
5	NegMot	SPM	2	6	9	79	0.84	0.57	0.18	0.25	0.1
5	NegMot	ROI	0	8	0	87	0.92	0.5		0	0
6	NegMot	SPM	2	7	5	82	0.88	0.58	0.29	0.22	0.06
6	NegMot	ROI	2	7	7	78	0.85	0.57	0.22	0.22	0.08
7	NegMot	SPM	2	8	7	77	0.84	0.56	0.22	0.2	0.08
7	NegMot	ROI	0	10	0	84	0.89	0.5		0	0
8	NegMot	SPM	2	4	7	82	0.88	0.63	0.22	0.33	0.08
8	NegMot	ROI	1	5	14	74	0.8	0.5	0.07	0.17	0.16
9	NegMot	SPM	5	2	8	81	0.9	0.81	0.38	0.71	0.09
9	NegMot	ROI	1	6	7	82	0.86	0.53	0.13	0.14	0.08
10	NegMot	SPM	3	5	7	81	0.88	0.65	0.3	0.38	0.08
10	NegMot	ROI	0	8	0	87	0.92	0.5		0	0
11	NegMot	SPM	2	3	7	84	0.9	0.66	0.22	0.4	0.08
11	NegMot	ROI	1	4	10	81	0.85	0.55	0.09	0.2	0.11
12	NegMot	SPM	1	8	8	79	0.83	0.51	0.11	0.11	0.09
12	NegMot	ROI	0	9	0	86	0.91	0.5		0	0
13	NegMot	SPM	3	6	7	80	0.86	0.63	0.3	0.33	0.08
13	NegMot	ROI	1	8	17	70	0.74	0.46	0.06	0.11	0.2
14	NegMot	SPM	2	8	3	83	0.89	0.58	0.4	0.2	0.03
14	NegMot	ROI	0	10	0	85	0.89	0.5		0	0
15	NegMot	SPM	1	5	3	87	0.92	0.57	0.25	0.17	0.03
15	NegMot	ROI	1	5	10	80	0.84	0.53	0.09	0.17	0.11
16	NegMot	SPM	3	9	2	82	0.89	0.61	0.6	0.25	0.02
16	NegMot	ROI	1	11	9	75	0.79	0.49	0.1	0.08	0.11
17	NegMot	SPM	4	6	7	79	0.86	0.66	0.36	0.4	0.08
17	NegMot	ROI	0	10	0	86	0.9	0.5		0	0
18	NegMot	SPM	2	9	8	77	0.82	0.54	0.2	0.18	0.09
18	NegMot	ROI	0	11	0	85	0.89	0.5		0	0
19	NegMot	SPM	2	7	13	74	0.79	0.54	0.13	0.22	0.15
19	NegMot	ROI	2	7	11	73	0.81	0.55	0.15	0.22	0.13
20	NegMot	SPM	2	5	7	82	0.88	0.6	0.22	0.29	0.08
20	NegMot	ROI	2	5	8	80	0.86	0.6	0.2	0.29	0.09
21	NegMot	SPM	3	11	2	80	0.86	0.59	0.6	0.21	0.02
21	NegMot	ROI	0	14	0	81	0.85	0.5		0	0
22	NegMot	SPM	2	3	7	83	0.89	0.66	0.22	0.4	0.08
22	NegMot	ROI	0	5	0	90	0.95	0.5		0	0
23	NegMot	SPM	1	4	5	86	0.91	0.57	0.17	0.2	0.05
23	NegMot	ROI	2	3	13	78	0.83	0.63	0.13	0.4	0.14
24	NegMot	SPM	4	6	8	77	0.85	0.65	0.33	0.4	0.09
24	NegMot	ROI	3	7	12	72	0.8	0.58	0.2	0.3	0.14
25	NegMot	SPM	1	8	8	78	0.83	0.51	0.11	0.11	0.09
25	NegMot	ROI	0	9	0	86	0.91	0.5		0	0
26	NegMot	SPM	3	8	12	73	0.79	0.57	0.2	0.27	0.14
26	NegMot	ROI	1	10	9	76	0.8	0.49	0.1	0.09	0.11
27	NegMot	SPM	2	6	10	77	0.83	0.57	0.17	0.25	0.11
27	NegMot	ROI	2	6	6	81	0.87	0.59	0.25	0.25	0.07
28	NegMot	SPM	3	7	2	84	0.91	0.64	0.6	0.3	0.02
28	NegMot	ROI	0	10	0	85	0.89	0.5		0	0
29	NegMot	SPM	3	6	4	83	0.9	0.64	0.43	0.33	0.05
29	NegMot	ROI	2	7	6	80	0.86	0.58	0.25	0.22	0.07
30	NegMot	SPM	1	6	10	79	0.83	0.52	0.09	0.14	0.11
30	NegMot	ROI	2	5	12	77	0.82	0.58	0.14	0.29	0.13
31	NegMot	SPM	4	7	10	74	0.82	0.62	0.29	0.36	0.12
31	NegMot	ROI	2	9	17	67	0.73	0.49	0.11	0.18	0.2
32	NegMot	SPM	2	6	4	84	0.9	0.6	0.33	0.25	0.05
32	NegMot	ROI	0	8	0	88	0.92	0.5		0	0
33	NegMot	SPM	2	6	10	78	0.83	0.57	0.17	0.25	0.11
33	NegMot	ROI	2	6	14	72	0.79	0.54	0.13	0.25	0.16
34	NegMot	SPM	2	4	5	84	0.91	0.64	0.29	0.33	0.06
34	NegMot	ROI	0	6	0	89	0.94	0.5		0	0
35	NegMot	SPM	2	8	6	80	0.85	0.57	0.25	0.2	0.07
35	NegMot	ROI	0	10	0	86	0.9	0.5		0	0
36	NegMot	SPM	1	4	12	79	0.83	0.53	0.08	0.2	0.13
36	NegMot	ROI	2	3	12	77	0.84	0.63	0.14	0.4	0.13
37	NegMot	SPM	2	4	9	81	0.86	0.62	0.18	0.33	0.1
37	NegMot	ROI	1	5	12	76	0.82	0.52	0.08	0.17	0.14
38	NegMot	SPM	2	7	8	78	0.84	0.56	0.2	0.22	0.09
38	NegMot	ROI	0	9	10	76	0.8	0.44	0	0	0.12
39	NegMot	SPM	3	7	5	81	0.88	0.62	0.38	0.3	0.06
39	NegMot	ROI	0	10	0	85	0.89	0.5		0	0
40	NegMot	SPM	2	7	5	82	0.88	0.58	0.29	0.22	0.06
40	NegMot	ROI	0	9	0	87	0.91	0.5		0	0
41	NegMot	SPM	3	5	9	77	0.85	0.64	0.25	0.38	0.1
41	NegMot	ROI	3	5	13	71	0.8	0.61	0.19	0.38	0.15
42	NegMot	SPM	1	9	3	80	0.87	0.53	0.25	0.1	0.04
42	NegMot	ROI	0	10	0	82	0.89	0.5		0	0
43	NegMot	SPM	5	4	6	81	0.9	0.74	0.45	0.56	0.07
43	NegMot	ROI	0	9	0	87	0.91	0.5		0	0
44	NegMot	SPM	4	5	10	77	0.84	0.66	0.29	0.44	0.11
44	NegMot	ROI	2	7	12	75	0.8	0.54	0.14	0.22	0.14
45	NegMot	SPM	5	5	5	81	0.9	0.72	0.5	0.5	0.06
45	NegMot	ROI	0	10	0	85	0.89	0.5		0	0
46	NegMot	SPM	3	9	3	81	0.88	0.61	0.5	0.25	0.04
46	NegMot	ROI	0	12	0	84	0.88	0.5		0	0
47	NegMot	SPM	3	6	7	80	0.86	0.63	0.3	0.33	0.08
47	NegMot	ROI	3	6	9	77	0.84	0.61	0.25	0.33	0.1
48	NegMot	SPM	2	5	9	80	0.85	0.59	0.18	0.29	0.1
48	NegMot	ROI	3	4	15	72	0.8	0.63	0.17	0.43	0.17
49	NegMot	SPM	2	6	3	85	0.91	0.61	0.4	0.25	0.03
49	NegMot	ROI	1	7	10	78	0.82	0.51	0.09	0.13	0.11
50	NegMot	SPM	2	9	7	78	0.83	0.55	0.22	0.18	0.08
50	NegMot	ROI	0	11	0	83	0.88	0.5		0	0
51	NegMot	SPM	3	3	6	84	0.91	0.72	0.33	0.5	0.07
51	NegMot	ROI	0	6	0	90	0.94	0.5		0	0
52	NegMot	SPM	4	4	7	80	0.88	0.71	0.36	0.5	0.08
52	NegMot	ROI	3	5	13	72	0.81	0.61	0.19	0.38	0.15
53	NegMot	SPM	2	4	6	84	0.9	0.63	0.25	0.33	0.07
53	NegMot	ROI	0	6	11	78	0.82	0.44	0	0	0.12
54	NegMot	SPM	2	5	10	79	0.84	0.59	0.17	0.29	0.11
54	NegMot	ROI	1	6	12	75	0.81	0.5	0.08	0.14	0.14
55	NegMot	SPM	4	5	8	79	0.86	0.68	0.33	0.44	0.09
55	NegMot	ROI	2	7	10	76	0.82	0.55	0.17	0.22	0.12
56	NegMot	SPM	3	7	10	76	0.82	0.59	0.23	0.3	0.12
56	NegMot	ROI	2	8	13	73	0.78	0.52	0.13	0.2	0.15
57	NegMot	SPM	4	3	13	76	0.83	0.71	0.24	0.57	0.15
57	NegMot	ROI	3	4	15	73	0.8	0.63	0.17	0.43	0.17
58	NegMot	SPM	2	9	6	78	0.84	0.56	0.25	0.18	0.07
58	NegMot	ROI	3	8	9	75	0.82	0.58	0.25	0.27	0.11
59	NegMot	SPM	2	10	3	81	0.86	0.57	0.4	0.17	0.04
59	NegMot	ROI	0	12	0	82	0.87	0.5		0	0
60	NegMot	SPM	2	7	5	80	0.87	0.58	0.29	0.22	0.06
60	NegMot	ROI	1	8	8	76	0.83	0.51	0.11	0.11	0.1
61	NegMot	SPM	3	7	10	76	0.82	0.59	0.23	0.3	0.12
61	NegMot	ROI	2	8	15	71	0.76	0.51	0.12	0.2	0.17
62	NegMot	SPM	0	7	8	81	0.84	0.46	0	0	0.09
62	NegMot	ROI	2	5	12	77	0.82	0.58	0.14	0.29	0.13
63	NegMot	SPM	3	6	6	81	0.88	0.63	0.33	0.33	0.07
63	NegMot	ROI	2	7	6	80	0.86	0.58	0.25	0.22	0.07
64	NegMot	SPM	3	8	12	72	0.79	0.56	0.2	0.27	0.14
64	NegMot	ROI	0	11	0	82	0.88	0.5		0	0
65	NegMot	SPM	1	6	12	77	0.81	0.5	0.08	0.14	0.13
65	NegMot	ROI	0	7	0	88	0.93	0.5		0	0
66	NegMot	SPM	2	5	8	80	0.86	0.6	0.2	0.29	0.09
66	NegMot	ROI	0	7	0	87	0.93	0.5		0	0
67	NegMot	SPM	1	6	5	83	0.88	0.54	0.17	0.14	0.06
67	NegMot	ROI	2	5	9	79	0.85	0.59	0.18	0.29	0.1
68	NegMot	SPM	4	6	6	80	0.88	0.67	0.4	0.4	0.07
68	NegMot	ROI	2	8	12	74	0.79	0.53	0.14	0.2	0.14
69	NegMot	SPM	4	5	10	76	0.84	0.66	0.29	0.44	0.12
69	NegMot	ROI	2	7	9	77	0.83	0.56	0.18	0.22	0.1
70	NegMot	SPM	3	6	9	77	0.84	0.61	0.25	0.33	0.1
70	NegMot	ROI	4	5	18	67	0.76	0.62	0.18	0.44	0.21
71	NegMot	SPM	3	7	7	79	0.85	0.61	0.3	0.3	0.08
71	NegMot	ROI	0	10	0	85	0.89	0.5		0	0
72	NegMot	SPM	4	3	9	79	0.87	0.73	0.31	0.57	0.1
72	NegMot	ROI	0	7	0	87	0.93	0.5		0	0
73	NegMot	SPM	3	5	9	79	0.85	0.64	0.25	0.38	0.1
73	NegMot	ROI	2	6	11	76	0.82	0.56	0.15	0.25	0.13
74	NegMot	SPM	3	4	8	81	0.88	0.67	0.27	0.43	0.09
74	NegMot	ROI	2	5	12	77	0.82	0.58	0.14	0.29	0.13
75	NegMot	SPM	0	5	14	77	0.8	0.42	0	0	0.15
75	NegMot	ROI	0	5	0	90	0.95	0.5		0	0
76	NegMot	SPM	3	6	8	78	0.85	0.62	0.27	0.33	0.09
76	NegMot	ROI	0	9	0	86	0.91	0.5		0	0
77	NegMot	SPM	3	9	6	78	0.84	0.59	0.33	0.25	0.07
77	NegMot	ROI	3	9	10	74	0.8	0.57	0.23	0.25	0.12
78	NegMot	SPM	2	7	4	83	0.89	0.59	0.33	0.22	0.05
78	NegMot	ROI	3	6	12	75	0.81	0.6	0.2	0.33	0.14
79	NegMot	SPM	1	7	8	80	0.84	0.52	0.11	0.13	0.09
79	NegMot	ROI	1	7	10	77	0.82	0.51	0.09	0.13	0.11
80	NegMot	SPM	2	3	11	80	0.85	0.64	0.15	0.4	0.12
80	NegMot	ROI	0	5	13	77	0.81	0.43	0	0	0.14
81	NegMot	SPM	1	4	6	85	0.9	0.57	0.14	0.2	0.07
81	NegMot	ROI	0	5	0	90	0.95	0.5		0	0
82	NegMot	SPM	6	11	3	76	0.85	0.66	0.67	0.35	0.04
82	NegMot	ROI	5	12	13	66	0.74	0.56	0.28	0.29	0.16
83	NegMot	SPM	5	5	6	80	0.89	0.72	0.45	0.5	0.07
83	NegMot	ROI	0	10	0	84	0.89	0.5		0	0
84	NegMot	SPM	3	4	13	76	0.82	0.64	0.19	0.43	0.15
84	NegMot	ROI	0	7	0	86	0.92	0.5		0	0
85	NegMot	SPM	4	4	12	75	0.83	0.68	0.25	0.5	0.14
85	NegMot	ROI	3	5	13	73	0.81	0.61	0.19	0.38	0.15
86	NegMot	SPM	2	4	9	80	0.86	0.62	0.18	0.33	0.1
86	NegMot	ROI	0	6	0	87	0.94	0.5		0	0
87	NegMot	SPM	0	7	8	80	0.84	0.45	0	0	0.09
87	NegMot	ROI	3	4	15	73	0.8	0.63	0.17	0.43	0.17
88	NegMot	SPM	0	8	6	81	0.85	0.47	0	0	0.07
88	NegMot	ROI	2	6	10	77	0.83	0.57	0.17	0.25	0.11
89	NegMot	SPM	1	4	8	82	0.87	0.56	0.11	0.2	0.09
89	NegMot	ROI	0	5	16	74	0.78	0.41	0	0	0.18
90	NegMot	SPM	3	8	7	78	0.84	0.6	0.3	0.27	0.08
90	NegMot	ROI	0	11	0	85	0.89	0.5		0	0
91	NegMot	SPM	1	4	11	79	0.84	0.54	0.08	0.2	0.12
91	NegMot	ROI	0	5	0	88	0.95	0.5		0	0
92	NegMot	SPM	2	2	12	80	0.85	0.68	0.14	0.5	0.13
92	NegMot	ROI	0	4	0	92	0.96	0.5		0	0
93	NegMot	SPM	3	4	10	79	0.85	0.66	0.23	0.43	0.11
93	NegMot	ROI	0	7	0	88	0.93	0.5		0	0
94	NegMot	SPM	2	4	9	80	0.86	0.62	0.18	0.33	0.1
94	NegMot	ROI	2	4	10	78	0.85	0.61	0.17	0.33	0.11
95	NegMot	SPM	1	5	3	87	0.92	0.57	0.25	0.17	0.03
95	NegMot	ROI	1	5	10	80	0.84	0.53	0.09	0.17	0.11
96	NegMot	SPM	2	5	4	85	0.91	0.62	0.33	0.29	0.04
96	NegMot	ROI	0	7	0	88	0.93	0.5		0	0
97	NegMot	SPM	4	7	6	78	0.86	0.65	0.4	0.36	0.07
97	NegMot	ROI	0	11	0	83	0.88	0.5		0	0
98	NegMot	SPM	2	2	13	79	0.84	0.68	0.13	0.5	0.14
98	NegMot	ROI	2	2	12	80	0.85	0.68	0.14	0.5	0.13
99	NegMot	SPM	4	6	6	80	0.88	0.67	0.4	0.4	0.07
99	NegMot	ROI	0	10	0	86	0.9	0.5		0	0
100	NegMot	SPM	1	7	4	83	0.88	0.54	0.2	0.13	0.05
100	NegMot	ROI	0	8	0	86	0.91	0.5		0	0
1	PosMot	SPM	19	14	2	58	0.83	0.77	0.9	0.58	0.03
1	PosMot	ROI	12	21	3	57	0.74	0.66	0.8	0.36	0.05
2	PosMot	SPM	18	20	5	52	0.74	0.69	0.78	0.47	0.09
2	PosMot	ROI	16	22	2	55	0.75	0.69	0.89	0.42	0.04
3	PosMot	SPM	14	20	3	59	0.76	0.68	0.82	0.41	0.05
3	PosMot	ROI	9	25	2	60	0.72	0.62	0.82	0.26	0.03
4	PosMot	SPM	19	6	7	63	0.86	0.83	0.73	0.76	0.1
4	PosMot	ROI	12	13	6	64	0.8	0.7	0.67	0.48	0.09
5	PosMot	SPM	15	12	5	64	0.82	0.74	0.75	0.56	0.07
5	PosMot	ROI	8	19	5	63	0.75	0.61	0.62	0.3	0.07
6	PosMot	SPM	16	18	4	58	0.77	0.7	0.8	0.47	0.06
6	PosMot	ROI	6	28	0	60	0.7	0.59	1	0.18	0
7	PosMot	SPM	14	15	7	59	0.77	0.69	0.67	0.48	0.11
7	PosMot	ROI	10	19	5	61	0.75	0.63	0.67	0.34	0.08
8	PosMot	SPM	14	14	5	61	0.8	0.71	0.74	0.5	0.08
8	PosMot	ROI	9	19	2	64	0.78	0.65	0.82	0.32	0.03
9	PosMot	SPM	19	14	5	58	0.8	0.75	0.79	0.58	0.08
9	PosMot	ROI	6	27	1	62	0.71	0.58	0.86	0.18	0.02
10	PosMot	SPM	8	20	2	66	0.77	0.63	0.8	0.29	0.03
10	PosMot	ROI	8	20	3	64	0.76	0.62	0.73	0.29	0.04
11	PosMot	SPM	12	16	6	62	0.77	0.67	0.67	0.43	0.09
11	PosMot	ROI	10	18	4	64	0.77	0.65	0.71	0.36	0.06
12	PosMot	SPM	15	11	5	64	0.83	0.75	0.75	0.58	0.07
12	PosMot	ROI	10	16	4	64	0.79	0.66	0.71	0.38	0.06
13	PosMot	SPM	14	8	4	69	0.87	0.79	0.78	0.64	0.05
13	PosMot	ROI	9	13	8	65	0.78	0.65	0.53	0.41	0.11
14	PosMot	SPM	17	15	4	60	0.8	0.73	0.81	0.53	0.06
14	PosMot	ROI	16	16	1	62	0.82	0.74	0.94	0.5	0.02
15	PosMot	SPM	13	18	5	59	0.76	0.67	0.72	0.42	0.08
15	PosMot	ROI	14	17	4	60	0.78	0.69	0.78	0.45	0.06
16	PosMot	SPM	15	18	6	57	0.75	0.68	0.71	0.45	0.1
16	PosMot	ROI	8	25	6	57	0.68	0.57	0.57	0.24	0.1
17	PosMot	SPM	14	21	5	56	0.73	0.66	0.74	0.4	0.08
17	PosMot	ROI	16	19	4	57	0.76	0.7	0.8	0.46	0.07
18	PosMot	SPM	16	16	12	52	0.71	0.66	0.57	0.5	0.19
18	PosMot	ROI	13	19	6	58	0.74	0.66	0.68	0.41	0.09
19	PosMot	SPM	17	12	6	61	0.81	0.75	0.74	0.59	0.09
19	PosMot	ROI	11	17	3	62	0.78	0.67	0.79	0.39	0.05
20	PosMot	SPM	10	18	6	62	0.75	0.63	0.63	0.36	0.09
20	PosMot	ROI	11	17	2	65	0.8	0.68	0.85	0.39	0.03
21	PosMot	SPM	19	20	3	54	0.76	0.72	0.86	0.49	0.05
21	PosMot	ROI	14	25	2	54	0.72	0.66	0.88	0.36	0.04
22	PosMot	SPM	15	11	4	66	0.84	0.76	0.79	0.58	0.06
22	PosMot	ROI	10	16	1	69	0.82	0.69	0.91	0.38	0.01
23	PosMot	SPM	14	17	3	62	0.79	0.7	0.82	0.45	0.05
23	PosMot	ROI	13	18	2	63	0.79	0.69	0.87	0.42	0.03
24	PosMot	SPM	14	24	4	53	0.71	0.65	0.78	0.37	0.07
24	PosMot	ROI	11	27	5	51	0.66	0.6	0.69	0.29	0.09
25	PosMot	SPM	14	16	5	61	0.78	0.7	0.74	0.47	0.08
25	PosMot	ROI	11	19	2	64	0.78	0.67	0.85	0.37	0.03
26	PosMot	SPM	18	12	10	55	0.77	0.72	0.64	0.6	0.15
26	PosMot	ROI	14	16	4	61	0.79	0.7	0.78	0.47	0.06
27	PosMot	SPM	15	16	7	57	0.76	0.69	0.68	0.48	0.11
27	PosMot	ROI	15	16	4	60	0.79	0.71	0.79	0.48	0.06
28	PosMot	SPM	13	16	3	63	0.8	0.7	0.81	0.45	0.05
28	PosMot	ROI	13	16	5	60	0.78	0.69	0.72	0.45	0.08
29	PosMot	SPM	11	20	4	60	0.75	0.65	0.73	0.35	0.06
29	PosMot	ROI	11	20	5	58	0.73	0.64	0.69	0.35	0.08
30	PosMot	SPM	14	14	6	62	0.79	0.71	0.7	0.5	0.09
30	PosMot	ROI	13	15	4	64	0.8	0.7	0.76	0.46	0.06
31	PosMot	SPM	16	15	5	59	0.79	0.72	0.76	0.52	0.08
31	PosMot	ROI	9	22	3	61	0.74	0.62	0.75	0.29	0.05
32	PosMot	SPM	13	14	5	64	0.8	0.7	0.72	0.48	0.07
32	PosMot	ROI	8	19	3	66	0.77	0.63	0.73	0.3	0.04
33	PosMot	SPM	14	17	3	62	0.79	0.7	0.82	0.45	0.05
33	PosMot	ROI	11	20	4	59	0.74	0.65	0.73	0.35	0.06
34	PosMot	SPM	15	16	6	58	0.77	0.7	0.71	0.48	0.09
34	PosMot	ROI	7	24	2	62	0.73	0.6	0.78	0.23	0.03
35	PosMot	SPM	12	21	6	57	0.72	0.63	0.67	0.36	0.1
35	PosMot	ROI	14	19	2	61	0.78	0.7	0.88	0.42	0.03
36	PosMot	SPM	18	14	8	55	0.77	0.72	0.69	0.56	0.13
36	PosMot	ROI	13	19	6	55	0.73	0.65	0.68	0.41	0.1
37	PosMot	SPM	16	14	6	60	0.79	0.72	0.73	0.53	0.09
37	PosMot	ROI	12	18	4	60	0.77	0.67	0.75	0.4	0.06
38	PosMot	SPM	16	18	5	57	0.76	0.69	0.76	0.47	0.08
38	PosMot	ROI	16	18	3	59	0.78	0.71	0.84	0.47	0.05
39	PosMot	SPM	13	19	6	58	0.74	0.66	0.68	0.41	0.09
39	PosMot	ROI	11	21	5	58	0.73	0.63	0.69	0.34	0.08
40	PosMot	SPM	14	15	8	58	0.76	0.68	0.64	0.48	0.12
40	PosMot	ROI	12	17	5	61	0.77	0.67	0.71	0.41	0.08
41	PosMot	SPM	15	15	6	58	0.78	0.7	0.71	0.5	0.09
41	PosMot	ROI	15	15	4	58	0.79	0.72	0.79	0.5	0.06
42	PosMot	SPM	5	17	10	63	0.72	0.55	0.33	0.23	0.14
42	PosMot	ROI	4	17	3	70	0.79	0.57	0.57	0.19	0.04
43	PosMot	SPM	12	18	4	62	0.77	0.67	0.75	0.4	0.06
43	PosMot	ROI	10	20	1	65	0.78	0.66	0.91	0.33	0.02
44	PosMot	SPM	17	16	3	59	0.8	0.73	0.85	0.52	0.05
44	PosMot	ROI	14	19	4	58	0.76	0.68	0.78	0.42	0.06
45	PosMot	SPM	18	18	7	52	0.74	0.69	0.72	0.5	0.12
45	PosMot	ROI	12	24	5	53	0.69	0.62	0.71	0.33	0.09
46	PosMot	SPM	14	21	5	55	0.73	0.66	0.74	0.4	0.08
46	PosMot	ROI	10	25	3	57	0.71	0.62	0.77	0.29	0.05
47	PosMot	SPM	7	19	7	63	0.73	0.58	0.5	0.27	0.1
47	PosMot	ROI	8	18	4	65	0.77	0.62	0.67	0.31	0.06
48	PosMot	SPM	19	16	7	53	0.76	0.71	0.73	0.54	0.12
48	PosMot	ROI	12	23	4	55	0.71	0.64	0.75	0.34	0.07
49	PosMot	SPM	16	10	8	62	0.81	0.75	0.67	0.62	0.11
49	PosMot	ROI	10	16	5	65	0.78	0.66	0.67	0.38	0.07
50	PosMot	SPM	13	13	5	65	0.81	0.71	0.72	0.5	0.07
50	PosMot	ROI	9	17	4	64	0.78	0.64	0.69	0.35	0.06
51	PosMot	SPM	10	15	6	65	0.78	0.66	0.63	0.4	0.08
51	PosMot	ROI	10	15	3	68	0.81	0.68	0.77	0.4	0.04
52	PosMot	SPM	10	19	4	62	0.76	0.64	0.71	0.34	0.06
52	PosMot	ROI	7	22	6	58	0.7	0.57	0.54	0.24	0.09
53	PosMot	SPM	15	17	2	62	0.8	0.72	0.88	0.47	0.03
53	PosMot	ROI	8	24	3	60	0.72	0.6	0.73	0.25	0.05
54	PosMot	SPM	15	17	8	56	0.74	0.67	0.65	0.47	0.13
54	PosMot	ROI	10	21	5	58	0.72	0.62	0.67	0.32	0.08
55	PosMot	SPM	19	16	8	53	0.75	0.71	0.7	0.54	0.13
55	PosMot	ROI	14	21	5	55	0.73	0.66	0.74	0.4	0.08
56	PosMot	SPM	19	13	4	60	0.82	0.77	0.83	0.59	0.06
56	PosMot	ROI	14	18	5	59	0.76	0.68	0.74	0.44	0.08
57	PosMot	SPM	14	18	8	56	0.73	0.66	0.64	0.44	0.13
57	PosMot	ROI	9	23	4	59	0.72	0.61	0.69	0.28	0.06
58	PosMot	SPM	15	16	4	59	0.79	0.71	0.79	0.48	0.06
58	PosMot	ROI	14	17	2	61	0.8	0.71	0.88	0.45	0.03
59	PosMot	SPM	12	15	7	62	0.77	0.67	0.63	0.44	0.1
59	PosMot	ROI	7	20	2	65	0.77	0.61	0.78	0.26	0.03
60	PosMot	SPM	11	18	2	65	0.79	0.67	0.85	0.38	0.03
60	PosMot	ROI	9	20	4	62	0.75	0.62	0.69	0.31	0.06
61	PosMot	SPM	16	17	10	52	0.72	0.66	0.62	0.48	0.16
61	PosMot	ROI	10	23	7	55	0.68	0.6	0.59	0.3	0.11
62	PosMot	SPM	17	19	3	57	0.77	0.71	0.85	0.47	0.05
62	PosMot	ROI	14	22	1	59	0.76	0.69	0.93	0.39	0.02
63	PosMot	SPM	15	24	5	52	0.7	0.65	0.75	0.38	0.09
63	PosMot	ROI	11	27	3	54	0.68	0.62	0.79	0.29	0.05
64	PosMot	SPM	14	16	10	55	0.73	0.66	0.58	0.47	0.15
64	PosMot	ROI	10	20	6	58	0.72	0.62	0.63	0.33	0.09
65	PosMot	SPM	14	12	5	65	0.82	0.73	0.74	0.54	0.07
65	PosMot	ROI	7	19	4	65	0.76	0.61	0.64	0.27	0.06
66	PosMot	SPM	21	9	8	58	0.82	0.79	0.72	0.7	0.12
66	PosMot	ROI	11	19	6	59	0.74	0.64	0.65	0.37	0.09
67	PosMot	SPM	12	15	6	63	0.78	0.68	0.67	0.44	0.09
67	PosMot	ROI	6	21	4	65	0.74	0.58	0.6	0.22	0.06
68	PosMot	SPM	15	17	5	59	0.77	0.7	0.75	0.47	0.08
68	PosMot	ROI	8	24	4	60	0.71	0.59	0.67	0.25	0.06
69	PosMot	SPM	22	14	4	56	0.81	0.77	0.85	0.61	0.07
69	PosMot	ROI	15	21	2	58	0.76	0.69	0.88	0.42	0.03
70	PosMot	SPM	17	16	3	59	0.8	0.73	0.85	0.52	0.05
70	PosMot	ROI	14	19	2	59	0.78	0.7	0.88	0.42	0.03
71	PosMot	SPM	13	16	9	58	0.74	0.66	0.59	0.45	0.13
71	PosMot	ROI	12	17	5	61	0.77	0.67	0.71	0.41	0.08
72	PosMot	SPM	15	14	5	62	0.8	0.72	0.75	0.52	0.07
72	PosMot	ROI	11	18	5	61	0.76	0.65	0.69	0.38	0.08
73	PosMot	SPM	17	19	6	54	0.74	0.69	0.74	0.47	0.1
73	PosMot	ROI	13	23	4	55	0.72	0.65	0.76	0.36	0.07
74	PosMot	SPM	20	12	7	57	0.8	0.76	0.74	0.63	0.11
74	PosMot	ROI	12	20	3	61	0.76	0.66	0.8	0.38	0.05
75	PosMot	SPM	12	19	11	54	0.69	0.61	0.52	0.39	0.17
75	PosMot	ROI	10	21	7	57	0.71	0.61	0.59	0.32	0.11
76	PosMot	SPM	14	24	5	51	0.69	0.64	0.74	0.37	0.09
76	PosMot	ROI	7	31	1	55	0.66	0.58	0.88	0.18	0.02
77	PosMot	SPM	10	19	4	63	0.76	0.64	0.71	0.34	0.06
77	PosMot	ROI	6	23	2	65	0.74	0.59	0.75	0.21	0.03
78	PosMot	SPM	13	16	8	59	0.75	0.66	0.62	0.45	0.12
78	PosMot	ROI	10	19	4	63	0.76	0.64	0.71	0.34	0.06
79	PosMot	SPM	14	15	6	61	0.78	0.7	0.7	0.48	0.09
79	PosMot	ROI	11	18	5	61	0.76	0.65	0.69	0.38	0.08
80	PosMot	SPM	12	22	4	58	0.73	0.64	0.75	0.35	0.06
80	PosMot	ROI	11	23	5	56	0.71	0.62	0.69	0.32	0.08
81	PosMot	SPM	13	13	5	65	0.81	0.71	0.72	0.5	0.07
81	PosMot	ROI	8	18	4	66	0.77	0.63	0.67	0.31	0.06
82	PosMot	SPM	18	16	13	49	0.7	0.66	0.58	0.53	0.21
82	PosMot	ROI	13	21	4	58	0.74	0.66	0.76	0.38	0.06
83	PosMot	SPM	12	16	6	62	0.77	0.67	0.67	0.43	0.09
83	PosMot	ROI	9	18	5	62	0.76	0.63	0.64	0.33	0.07
84	PosMot	SPM	17	15	2	62	0.82	0.75	0.89	0.53	0.03
84	PosMot	ROI	13	19	3	58	0.76	0.68	0.81	0.41	0.05
85	PosMot	SPM	13	17	6	60	0.76	0.67	0.68	0.43	0.09
85	PosMot	ROI	10	20	3	62	0.76	0.64	0.77	0.33	0.05
86	PosMot	SPM	15	11	5	65	0.83	0.75	0.75	0.58	0.07
86	PosMot	ROI	10	16	4	64	0.79	0.66	0.71	0.38	0.06
87	PosMot	SPM	12	21	10	52	0.67	0.6	0.55	0.36	0.16
87	PosMot	ROI	11	22	4	58	0.73	0.63	0.73	0.33	0.06
88	PosMot	SPM	13	13	4	66	0.82	0.72	0.76	0.5	0.06
88	PosMot	ROI	11	15	4	66	0.8	0.68	0.73	0.42	0.06
89	PosMot	SPM	17	19	6	53	0.74	0.69	0.74	0.47	0.1
89	PosMot	ROI	12	24	3	56	0.72	0.64	0.8	0.33	0.05
90	PosMot	SPM	17	20	4	55	0.75	0.7	0.81	0.46	0.07
90	PosMot	ROI	14	23	4	55	0.72	0.66	0.78	0.38	0.07
91	PosMot	SPM	18	18	4	56	0.77	0.72	0.82	0.5	0.07
91	PosMot	ROI	12	23	4	55	0.71	0.64	0.75	0.34	0.07
92	PosMot	SPM	14	18	6	57	0.75	0.67	0.7	0.44	0.1
92	PosMot	ROI	10	22	4	59	0.73	0.62	0.71	0.31	0.06
93	PosMot	SPM	20	15	8	53	0.76	0.72	0.71	0.57	0.13
93	PosMot	ROI	11	24	4	56	0.71	0.62	0.73	0.31	0.07
94	PosMot	SPM	9	18	4	64	0.77	0.64	0.69	0.33	0.06
94	PosMot	ROI	7	20	5	62	0.73	0.59	0.58	0.26	0.07
95	PosMot	SPM	17	15	1	63	0.83	0.76	0.94	0.53	0.02
95	PosMot	ROI	14	18	1	63	0.8	0.71	0.93	0.44	0.02
96	PosMot	SPM	13	18	5	60	0.76	0.67	0.72	0.42	0.08
96	PosMot	ROI	10	21	3	61	0.75	0.64	0.77	0.32	0.05
97	PosMot	SPM	20	11	5	59	0.83	0.78	0.8	0.65	0.08
97	PosMot	ROI	13	18	3	60	0.78	0.69	0.81	0.42	0.05
98	PosMot	SPM	12	13	6	65	0.8	0.7	0.67	0.48	0.08
98	PosMot	ROI	9	16	3	68	0.8	0.66	0.75	0.36	0.04
99	PosMot	SPM	13	21	9	53	0.69	0.62	0.59	0.38	0.15
99	PosMot	ROI	15	19	5	57	0.75	0.68	0.75	0.44	0.08
100	PosMot	SPM	16	12	4	64	0.83	0.76	0.8	0.57	0.06
100	PosMot	ROI	9	19	2	65	0.78	0.65	0.82	0.32	0.03
1	Sensory	SPM	1	13	2	78	0.84	0.52	0.33	0.07	0.03
1	Sensory	ROI	0	14	0	80	0.85	0.5		0	0
2	Sensory	SPM	0	9	2	83	0.88	0.49	0	0	0.02
2	Sensory	ROI	0	9	0	85	0.9	0.5		0	0
3	Sensory	SPM	1	9	2	84	0.89	0.54	0.33	0.1	0.02
3	Sensory	ROI	0	10	0	86	0.9	0.5		0	0
4	Sensory	SPM	0	8	4	84	0.88	0.48	0	0	0.05
4	Sensory	ROI	0	8	0	88	0.92	0.5		0	0
5	Sensory	SPM	1	11	3	81	0.85	0.52	0.25	0.08	0.04
5	Sensory	ROI	0	12	0	83	0.87	0.5		0	0
6	Sensory	SPM	0	6	3	87	0.91	0.48	0	0	0.03
6	Sensory	ROI	0	6	0	88	0.94	0.5		0	0
7	Sensory	SPM	1	13	2	79	0.84	0.52	0.33	0.07	0.02
7	Sensory	ROI	0	14	0	81	0.85	0.5		0	0
8	Sensory	SPM	3	9	1	82	0.89	0.62	0.75	0.25	0.01
8	Sensory	ROI	0	12	0	83	0.87	0.5		0	0
9	Sensory	SPM	1	9	2	84	0.89	0.54	0.33	0.1	0.02
9	Sensory	ROI	0	10	0	86	0.9	0.5		0	0
10	Sensory	SPM	2	7	2	85	0.91	0.6	0.5	0.22	0.02
10	Sensory	ROI	0	9	0	86	0.91	0.5		0	0
11	Sensory	SPM	2	9	4	81	0.86	0.57	0.33	0.18	0.05
11	Sensory	ROI	0	11	0	85	0.89	0.5		0	0
12	Sensory	SPM	1	6	3	86	0.91	0.55	0.25	0.14	0.03
12	Sensory	ROI	0	7	0	88	0.93	0.5		0	0
13	Sensory	SPM	1	9	1	85	0.9	0.54	0.5	0.1	0.01
13	Sensory	ROI	0	10	0	86	0.9	0.5		0	0
14	Sensory	SPM	1	6	0	89	0.94	0.57	1	0.14	0
14	Sensory	ROI	0	7	0	88	0.93	0.5		0	0
15	Sensory	SPM	0	8	1	87	0.91	0.49	0	0	0.01
15	Sensory	ROI	0	8	0	88	0.92	0.5		0	0
16	Sensory	SPM	0	9	4	83	0.86	0.48	0	0	0.05
16	Sensory	ROI	0	9	0	87	0.91	0.5		0	0
17	Sensory	SPM	1	8	3	84	0.89	0.54	0.25	0.11	0.03
17	Sensory	ROI	0	9	0	87	0.91	0.5		0	0
18	Sensory	SPM	2	11	4	79	0.84	0.55	0.33	0.15	0.05
18	Sensory	ROI	0	13	0	83	0.86	0.5		0	0
19	Sensory	SPM	1	7	4	84	0.89	0.54	0.2	0.13	0.05
19	Sensory	ROI	0	8	0	85	0.91	0.5		0	0
20	Sensory	SPM	1	10	4	81	0.85	0.52	0.2	0.09	0.05
20	Sensory	ROI	0	11	0	84	0.88	0.5		0	0
21	Sensory	SPM	1	8	8	79	0.83	0.51	0.11	0.11	0.09
21	Sensory	ROI	0	9	0	86	0.91	0.5		0	0
22	Sensory	SPM	2	11	1	82	0.88	0.57	0.67	0.15	0.01
22	Sensory	ROI	0	13	0	83	0.86	0.5		0	0
23	Sensory	SPM	1	6	4	85	0.9	0.55	0.2	0.14	0.04
23	Sensory	ROI	0	7	0	89	0.93	0.5		0	0
24	Sensory	SPM	0	5	6	85	0.89	0.47	0	0	0.07
24	Sensory	ROI	0	5	0	90	0.95	0.5		0	0
25	Sensory	SPM	0	9	4	83	0.86	0.48	0	0	0.05
25	Sensory	ROI	0	9	0	87	0.91	0.5		0	0
26	Sensory	SPM	0	11	2	83	0.86	0.49	0	0	0.02
26	Sensory	ROI	0	11	0	85	0.89	0.5		0	0
27	Sensory	SPM	0	8	4	83	0.87	0.48	0	0	0.05
27	Sensory	ROI	0	8	0	87	0.92	0.5		0	0
28	Sensory	SPM	1	9	3	83	0.88	0.53	0.25	0.1	0.03
28	Sensory	ROI	0	10	0	85	0.89	0.5		0	0
29	Sensory	SPM	1	9	5	81	0.85	0.52	0.17	0.1	0.06
29	Sensory	ROI	0	10	0	85	0.89	0.5		0	0
30	Sensory	SPM	1	5	1	89	0.94	0.58	0.5	0.17	0.01
30	Sensory	ROI	0	6	0	90	0.94	0.5		0	0
31	Sensory	SPM	0	9	6	80	0.84	0.47	0	0	0.07
31	Sensory	ROI	0	9	0	86	0.91	0.5		0	0
32	Sensory	SPM	1	11	2	82	0.86	0.53	0.33	0.08	0.02
32	Sensory	ROI	0	12	0	84	0.88	0.5		0	0
33	Sensory	SPM	2	7	2	85	0.91	0.6	0.5	0.22	0.02
33	Sensory	ROI	0	9	0	85	0.9	0.5		0	0
34	Sensory	SPM	0	12	1	82	0.86	0.49	0	0	0.01
34	Sensory	ROI	0	12	0	83	0.87	0.5		0	0
35	Sensory	SPM	0	5	0	91	0.95	0.5		0	0
35	Sensory	ROI	0	5	0	91	0.95	0.5		0	0
36	Sensory	SPM	2	11	1	82	0.88	0.57	0.67	0.15	0.01
36	Sensory	ROI	0	13	0	81	0.86	0.5		0	0
37	Sensory	SPM	1	7	3	85	0.9	0.55	0.25	0.13	0.03
37	Sensory	ROI	0	8	0	86	0.91	0.5		0	0
38	Sensory	SPM	2	11	0	83	0.89	0.58	1	0.15	0
38	Sensory	ROI	0	13	0	83	0.86	0.5		0	0
39	Sensory	SPM	1	10	0	85	0.9	0.55	1	0.09	0
39	Sensory	ROI	0	11	0	84	0.88	0.5		0	0
40	Sensory	SPM	1	9	4	82	0.86	0.53	0.2	0.1	0.05
40	Sensory	ROI	0	10	0	86	0.9	0.5		0	0
41	Sensory	SPM	1	11	3	79	0.85	0.52	0.25	0.08	0.04
41	Sensory	ROI	0	12	0	80	0.87	0.5		0	0
42	Sensory	SPM	0	10	1	84	0.88	0.49	0	0	0.01
42	Sensory	ROI	0	10	0	84	0.89	0.5		0	0
43	Sensory	SPM	1	6	4	85	0.9	0.55	0.2	0.14	0.04
43	Sensory	ROI	0	7	0	89	0.93	0.5		0	0
44	Sensory	SPM	2	6	5	83	0.89	0.6	0.29	0.25	0.06
44	Sensory	ROI	0	8	0	88	0.92	0.5		0	0
45	Sensory	SPM	1	10	1	83	0.88	0.54	0.5	0.09	0.01
45	Sensory	ROI	0	11	0	83	0.88	0.5		0	0
46	Sensory	SPM	1	14	7	74	0.78	0.49	0.13	0.07	0.09
46	Sensory	ROI	0	15	0	81	0.84	0.5		0	0
47	Sensory	SPM	0	9	4	83	0.86	0.48	0	0	0.05
47	Sensory	ROI	0	9	0	86	0.91	0.5		0	0
48	Sensory	SPM	1	8	1	86	0.91	0.55	0.5	0.11	0.01
48	Sensory	ROI	0	9	0	86	0.91	0.5		0	0
49	Sensory	SPM	1	8	3	84	0.89	0.54	0.25	0.11	0.03
49	Sensory	ROI	0	9	0	87	0.91	0.5		0	0
50	Sensory	SPM	0	3	9	84	0.88	0.45	0	0	0.1
50	Sensory	ROI	0	3	0	91	0.97	0.5		0	0
51	Sensory	SPM	3	7	2	84	0.91	0.64	0.6	0.3	0.02
51	Sensory	ROI	0	10	0	86	0.9	0.5		0	0
52	Sensory	SPM	1	7	8	79	0.84	0.52	0.11	0.13	0.09
52	Sensory	ROI	0	8	0	85	0.91	0.5		0	0
53	Sensory	SPM	0	6	3	87	0.91	0.48	0	0	0.03
53	Sensory	ROI	0	6	0	89	0.94	0.5		0	0
54	Sensory	SPM	1	7	2	86	0.91	0.55	0.33	0.13	0.02
54	Sensory	ROI	0	8	0	86	0.91	0.5		0	0
55	Sensory	SPM	2	7	1	86	0.92	0.61	0.67	0.22	0.01
55	Sensory	ROI	0	9	0	86	0.91	0.5		0	0
56	Sensory	SPM	2	8	2	84	0.9	0.59	0.5	0.2	0.02
56	Sensory	ROI	0	10	0	86	0.9	0.5		0	0
57	Sensory	SPM	3	14	1	78	0.84	0.58	0.75	0.18	0.01
57	Sensory	ROI	0	17	0	78	0.82	0.5		0	0
58	Sensory	SPM	0	10	2	83	0.87	0.49	0	0	0.02
58	Sensory	ROI	0	10	0	85	0.89	0.5		0	0
59	Sensory	SPM	3	10	5	78	0.84	0.59	0.38	0.23	0.06
59	Sensory	ROI	0	13	0	81	0.86	0.5		0	0
60	Sensory	SPM	2	8	5	81	0.86	0.57	0.29	0.2	0.06
60	Sensory	ROI	0	10	0	85	0.89	0.5		0	0
61	Sensory	SPM	1	9	2	84	0.89	0.54	0.33	0.1	0.02
61	Sensory	ROI	0	10	0	86	0.9	0.5		0	0
62	Sensory	SPM	0	6	4	86	0.9	0.48	0	0	0.04
62	Sensory	ROI	0	6	0	90	0.94	0.5		0	0
63	Sensory	SPM	0	9	5	82	0.85	0.47	0	0	0.06
63	Sensory	ROI	0	9	0	86	0.91	0.5		0	0
64	Sensory	SPM	1	13	4	77	0.82	0.51	0.2	0.07	0.05
64	Sensory	ROI	0	14	0	80	0.85	0.5		0	0
65	Sensory	SPM	1	9	1	85	0.9	0.54	0.5	0.1	0.01
65	Sensory	ROI	0	10	0	85	0.89	0.5		0	0
66	Sensory	SPM	0	8	1	87	0.91	0.49	0	0	0.01
66	Sensory	ROI	0	8	0	87	0.92	0.5		0	0
67	Sensory	SPM	3	8	4	80	0.87	0.61	0.43	0.27	0.05
67	Sensory	ROI	0	11	0	84	0.88	0.5		0	0
68	Sensory	SPM	2	6	7	81	0.86	0.59	0.22	0.25	0.08
68	Sensory	ROI	0	8	0	88	0.92	0.5		0	0
69	Sensory	SPM	0	9	3	84	0.88	0.48	0	0	0.03
69	Sensory	ROI	0	9	0	87	0.91	0.5		0	0
70	Sensory	SPM	2	4	3	86	0.93	0.65	0.4	0.33	0.03
70	Sensory	ROI	0	6	0	88	0.94	0.5		0	0
71	Sensory	SPM	2	7	8	79	0.84	0.57	0.2	0.22	0.09
71	Sensory	ROI	0	9	0	86	0.91	0.5		0	0
72	Sensory	SPM	0	8	2	86	0.9	0.49	0	0	0.02
72	Sensory	ROI	0	8	0	87	0.92	0.5		0	0
73	Sensory	SPM	0	9	2	85	0.89	0.49	0	0	0.02
73	Sensory	ROI	0	9	0	86	0.91	0.5		0	0
74	Sensory	SPM	0	10	7	79	0.82	0.46	0	0	0.08
74	Sensory	ROI	0	10	0	86	0.9	0.5		0	0
75	Sensory	SPM	1	7	3	85	0.9	0.55	0.25	0.13	0.03
75	Sensory	ROI	0	8	0	87	0.92	0.5		0	0
76	Sensory	SPM	1	9	5	80	0.85	0.52	0.17	0.1	0.06
76	Sensory	ROI	0	10	0	85	0.89	0.5		0	0
77	Sensory	SPM	0	6	3	87	0.91	0.48	0	0	0.03
77	Sensory	ROI	0	6	0	90	0.94	0.5		0	0
78	Sensory	SPM	1	10	5	80	0.84	0.52	0.17	0.09	0.06
78	Sensory	ROI	0	11	0	85	0.89	0.5		0	0
79	Sensory	SPM	1	6	8	81	0.85	0.53	0.11	0.14	0.09
79	Sensory	ROI	0	7	0	88	0.93	0.5		0	0
80	Sensory	SPM	1	7	2	86	0.91	0.55	0.33	0.13	0.02
80	Sensory	ROI	0	8	0	87	0.92	0.5		0	0
81	Sensory	SPM	1	5	2	88	0.93	0.57	0.33	0.17	0.02
81	Sensory	ROI	0	6	0	90	0.94	0.5		0	0
82	Sensory	SPM	0	12	6	77	0.81	0.46	0	0	0.07
82	Sensory	ROI	0	12	0	83	0.87	0.5		0	0
83	Sensory	SPM	1	7	3	85	0.9	0.55	0.25	0.13	0.03
83	Sensory	ROI	0	8	0	86	0.91	0.5		0	0
84	Sensory	SPM	1	5	1	89	0.94	0.58	0.5	0.17	0.01
84	Sensory	ROI	0	6	0	87	0.94	0.5		0	0
85	Sensory	SPM	2	7	4	83	0.89	0.59	0.33	0.22	0.05
85	Sensory	ROI	0	9	0	86	0.91	0.5		0	0
86	Sensory	SPM	0	12	1	83	0.86	0.49	0	0	0.01
86	Sensory	ROI	0	12	0	82	0.87	0.5		0	0
87	Sensory	SPM	1	9	4	81	0.86	0.53	0.2	0.1	0.05
87	Sensory	ROI	0	10	0	85	0.89	0.5		0	0
88	Sensory	SPM	0	6	4	86	0.9	0.48	0	0	0.04
88	Sensory	ROI	0	6	0	90	0.94	0.5		0	0
89	Sensory	SPM	3	8	3	82	0.89	0.62	0.5	0.27	0.04
89	Sensory	ROI	0	11	0	85	0.89	0.5		0	0
90	Sensory	SPM	1	9	4	82	0.86	0.53	0.2	0.1	0.05
90	Sensory	ROI	0	10	0	86	0.9	0.5		0	0
91	Sensory	SPM	1	9	0	86	0.91	0.55	1	0.1	0
91	Sensory	ROI	0	10	0	84	0.89	0.5		0	0
92	Sensory	SPM	1	11	0	83	0.88	0.54	1	0.08	0
92	Sensory	ROI	0	12	0	83	0.87	0.5		0	0
93	Sensory	SPM	0	11	5	80	0.83	0.47	0	0	0.06
93	Sensory	ROI	0	11	0	84	0.88	0.5		0	0
94	Sensory	SPM	1	5	7	82	0.87	0.54	0.13	0.17	0.08
94	Sensory	ROI	0	6	0	88	0.94	0.5		0	0
95	Sensory	SPM	1	6	4	85	0.9	0.55	0.2	0.14	0.04
95	Sensory	ROI	0	7	0	89	0.93	0.5		0	0
96	Sensory	SPM	0	12	4	80	0.83	0.48	0	0	0.05
96	Sensory	ROI	0	12	0	83	0.87	0.5		0	0
97	Sensory	SPM	1	10	4	80	0.85	0.52	0.2	0.09	0.05
97	Sensory	ROI	0	11	0	83	0.88	0.5		0	0
98	Sensory	SPM	1	10	7	78	0.82	0.5	0.13	0.09	0.08
98	Sensory	ROI	0	11	0	85	0.89	0.5		0	0
99	Sensory	SPM	1	7	4	84	0.89	0.54	0.2	0.13	0.05
99	Sensory	ROI	0	8	0	88	0.92	0.5		0	0
100	Sensory	SPM	2	9	3	82	0.88	0.57	0.4	0.18	0.04
100	Sensory	ROI	0	11	0	84	0.88	0.5		0	0
